# Supplementary material for: IFNγ induces epigenetic programming of human T-bethi B cells and promotes TLR7/8 and IL-21 induced differentiation
Source: eLife. 2019 May 15;8:e41641. doi: 10.7554/eLife.41641 (PMC6544433; doi:10.7554/eLife.41641)
Supplement: Supplementary file 4. — P values for chromatin accessibility at transcription factor consensus DNA binding motifs (T-bet, IRF4, BLIMP1, NF-kB p65 and NF-kB REL) in ATAC-seq data. Comparisons include two-sided Student’s t-test comparisons with data from day 3 Be.0, Be.IFNγ, Be.IL2 and Be.γ2 cells. [file elife-41641-supp4.xlsx]

## Sheet: Sheet1
	Two-sided Student's T-test
			TBET	IRF4	BLIMP1	p65	REL	STAT5
			P value	P value	P value	P value	P value	P value
	Be.0 v	Be.IL2	0.05	0.55	0.9119	< 2.2e-16	1.156e-14	< 2.2e-16
		Be.g	< 2.2e-16	< 2.2e-16	< 2.2e-16	< 2.2e-16	< 2.2e-16	< 2.2e-16
		Be.g2	< 2.2e-16	< 2.2e-16	< 2.2e-16	< 2.2e-16	< 2.2e-16	< 2.2e-16
	Be.g v	Be.IL2	< 2.2e-16	< 2.2e-16	< 2.2e-16	0.037	0.306	< 2.2e-16
		Be.g2	< 2.2e-16	< 2.2e-16	< 2.2e-16	< 2.2e-16	< 2.2e-16	< 2.2e-16
	Be.g2 v	Be.IL2	< 2.2e-16	< 2.2e-16	< 2.2e-16	< 2.2e-16	< 2.2e-16	< 2.2e-16
